# Supplementary material for: Molecular markers for early stratification of disease severity and progression in COVID-19
Source: Biol Methods Protoc. 2022 Nov 2;7(1):bpac028. doi: 10.1093/biomethods/bpac028 (PMC9731223; doi:10.1093/biomethods/bpac028)
Supplement: bpac028_Supplementary_Data [file bpac028_supplementary_data.zip]

Archive with 3 entries (3 files):
- Supplementary Table 1_Dec2021.pdf
- Supplementary Table 2_Octo2022.pdf
- Neha_Supplementary Figures_Revised 2.pdf
